# Supplementary material for: Defining the Level of Need and Total Intervention Time in Children's Speech and Language Therapy in Finland: Developing a Consensus-Based Guideline
Source: Autism Dev Lang Impair. 2026 Jul 8;11:23969415261464496. doi: 10.1177/23969415261464496 (PMC13346750; doi:10.1177/23969415261464496)
Supplement: sj-xlsx-2-dli-10.1177_23969415261464496 - Supplemental material for Defining the Level of Need and Total Intervention Time in Children's Speech and Language Therapy in Finland: Developing a Consensus-Based Guideline [file sj-xlsx-2-dli-10.1177_23969415261464496.xlsx]

## Sheet: Table 7 Professional role
			Appendix 2
			List of the work group members
			Name and title		Professional context during group work		Clinical experience		Finnish district of collaborative area (Region)
			Tarvainen Sirpa, MA, Doctoral researcher (Chair of the work group)*		Entrepreneurship in advanced training for Speech and Language Therapists, Doctoral researcher		Evaluation and intervention in public and private setting		Helsinki University Hospital area, Southern Finland
			Elo Hanna, PhD		Lead Speech and Language Therapist, Entrepreneur		Evaluation and intervention in public and private setting		Tampere University Hospital area, Western Inland Finland
			Haukilehto Marita, MA		Speech and Language Therapist specializing in intellectual disabilities		Evaluation and intervention in public and private setting		Oulu University Hospital area, Northern Finland
			Huuskonen Katri, MA		Speech and Language Therapist in private sector		Evaluation and intervention in public and private setting		Kuopio University Hospital area, Eastern and Central Finland
			Konola Heli, MA		Self-employed Speech and Language Therapist, Speech and Language Therapist in National Centre for Learning and Consulting		Evaluation and intervention in public and private setting		Kuopio University Hospital area, Eastern and Central Finland
			Kurola Satu, MA		Self-employed Speech and Language Therapist		Evaluation and intervention in public and private setting		Helsinki University Hospital area, Southern Finland
			Nylander Niina, MA, Doctoral researcher		Self-employed Speech and Language Therapist, University Teacher		Evaluation and intervention in public and private setting		Helsinki University Hospital area, Southern Finland
			Rantanen Eveliina, MA		Speech and Language Therapist in children's specialised care unit		Evaluation in public setting		Helsinki University Hospital area, Southern Finland
			Ruponen Ulla-Mari, MA		Speech and Language Therapist in Primary Health care		Evaluation and intervention in public setting		Helsinki University Hospital area, Southern Finland
			Ståhlberg-Forsén Eva, MA, Doctoral researcher		Doctoral researcher		Evaluation and intervention in public and private setting		Turku University Hospital area, Western Coastal Finland
			Sundstedt Stina, MD		University Lecturer, Speech and Language Therapist in Primary Health care		Evaluation and intervention in public setting in Finland and Sweden		Turku University Hospital area, Western Coastal Finland
			Vikkula Leena, Ph.Lic, Specialized Speech and Language Therapist		Leading Speech and Language Therapist in Services for Children and Adolescents		Evaluation and intervention in public and private setting		Helsinki University Hospital area, Southern Finland
			Vuoti Katja, MSC, MA		Self-employed Speech and Language Therapist		Evaluation and intervention in public and private setting		Tampere University Hospital area, Western Inland Finland
			Piirto Heta, MA, FASLT Excecutive director		FASLT Excecutive director and Self-employed Speech and Language Therapist		Evaluation and intervention in public and private setting		Helsinki University Hospital area, Southern Finland
			Note: Information compiled in October 2022. *Sirpa Tarvainen acted also as the Chair of the FASLT in years 2018-2020. MA = Master of Arts; PhD = Doctor of Philosophy; Ph.Lic = Licentiate of Philosophy; MD = Doctor of Medical science; MSC = Master of Science; FASLT = the Finnish Association of Speech and Language Therapists
